# Supplementary material for: Efficacy of 5-ALA Photodynamic Therapy in Dysplastic Oral Leukoplakia: Systematic Review and Meta-Analysis
Source: Pharmaceutics. 2026 Feb 18;18(2):254. doi: 10.3390/pharmaceutics18020254 (PMC12944706; doi:10.3390/pharmaceutics18020254)
Supplement: Supplementary file 1 [file pharmaceutics-18-00254-s001.zip]

Archive with 2 entries (2 files):
- pharmaceutics-4147153 - GRADE assessment.pdf
- pharmaceutics-4147153 - PRISMA checklist.pdf
